# Supplementary material for: The impact of the COVID-19 pandemic on elective laparoscopic cholecystectomy: A retrospective Cohort study
Source: Front Surg. 2022 Dec 7;9:990533. doi: 10.3389/fsurg.2022.990533 (PMC9768355; doi:10.3389/fsurg.2022.990533)
Supplement: Supplementary file 1 [file Table1.xlsx]

## Sheet: File 2  Raw Data 
Title : Raw Data				Legend: Excel file showing the data collected in colums (Pre-COVID Cohort line 3 to 108 & Recovery cohort line 114 to 166)
Age&Sex	Sex	American Society of Anaesthesiology Classification (1-4) , If not available(N/A)	Body Mass Index	Indication : Biliary colic (BC),Previous Acute Cholecystitis (AC) ,Common Bile duct Stone (CBD ST) ,Pancreatitis (GS P), Polyp, Other	preoperative-ERCP	Duration of surgery	Convertion to open	Drains inserted	Intra-operative Complications ( Bleeding, Bowel, Common Bile Duct injury, stone spillage, Operation abandoned due to difficulty)	Post operative complications (collection, wound infection ,Pancreatitis, bile leak, ,respiratory,readiological drain, reoperation, 30 Day mortality, )	Operative findings eg empyema, mucocele, adhesions,fistula, CBD Stones)	Length of Stay (Same day (SD), Day1 (D1) etc..)	30 day readmission	Re-attendance
52-54	M	1	27	5		68				wound infection		SD
43-45	F	2	25	5		45						SD
77-79	M	2	32	6		160		Yes	Anaphylaxis /stone spillage	Intensive care (ITU) admission		D3
24-26	F	2	42	6		73						D2
44-46	M	2	32	6		51						SD
59-61	F	2	30	5		36						SD
53-55	F	2	30	5		48				Abdominal pain		D1	Yes see previous	No
69-71	F	2	27	9		33						D1
33-35	F	2	25.7	5		55						D1
69-71	M	2	29	6		121			Bleeding GB diathermy			D1
82-84	F	2	27.9	7		61						SD
75-77	F	3	25.5	5		69						D1
30-32	F	1	24.6	5		73						D1
57-59	M	3	33	6		80			Bleeding GB bed diathermy control			D1
52-54	F	2	26.1	6		49					Empyema	D1
51-53	M	2	32	9		51						D1
26-28	F	2	33	5		34						D1
42-44	F	2	25.6	9		55						SD
30-32	F	2	33	5		50						SD
70-72	F	2	35.3	8	Yes	78						D1
75-77	M	2	22	5		53						D1
54-56	M	2	28.5	8		68						SD
44-46	F	2	31.6	6		44					empyema	SD
24-26	F	2	25.1	7	Yes	41				Furhter CBD ST 3weeks after LC, Loose stools -		D1	No	No
65-67	M	2	31	5		75					Thick Wall Gallbladder Wall	D1
59-61	F	2	31	5		82					combined procedure	D1
47-49	F	3	52	6		71					mucocele	SD
47-49	M	2	40	7		44						D1
49-51	F	2	33.4	9		38						D1
76-78	F	2	23	8	Yes	128		Yes		liver absceses/Umbilical 1year after	Had Planned CBD exploration	D3
37-39	F	3	40.4	5		37						SD
35-37	F	3	48.3	5		43						SD
47-49	F	2	35.8	6		72						SD
67-69	F	2	28.3	6		56						SD
84-89	F	3	28	5		48						SD
67-69	M	2	29.6	5		34						SD
52-56	F	2	39.8	5		41						SD
33-36	F	2	20	5		46						SD		Abdominal pain
19-23	F	1	31.9	5		49						SD
50-55	F	1	24	5		73						SD
65-68	F	1	21.9	5		40						SD
45-48	F	2	26.3	5		31						SD
71-77	F	2	27.4	5		73						SD
70-75	M	2	27.1	6		62				Difficulty of breathing		D1
70-75	F	2	31.1	9		36					NO	SD
65-73	F	2	27.5	8	y	68				YES umbilical port site infection	NO	SD	YES - port site infection
56-58	F	2	33.3	9		40					NO	SD
50-55	F	3	28	6		73					NO	SD
67-76	F	2	26.2	6		43					NO	SD
33-39	F	1	32.8	5		70					NO	SD
38-42	F	2	N/A	5		70					Adhesions	D5
48-53	F	2	27.2	6		68					Adhesions	SD
50-56	F	2	16.5	9		47					Adhesions	SD
75-79	F	2	30.5	5		33					NO	SD
50-59	F	3	34.8	5		76					Adhesions	SD
30-36	F	1	21.9	5		35					NO	SD
86-89	M	3	22.8	7		92		Yes				D1
60-65	M	3	34.2	7		55						SD
40-44	F	N/A	24.6	5		45						SD
33-39	F	N/A	29	5		102						SD
46-49	M	N/A	26.4	5		25						SD
36-42	F	2	30	5		85						SD
83-88	F	2	29.7	7		31						SD
56-60	M	2	30.8	7		46						SD
53-56	M	1	32.8	9		39						SD
60-65	M	1	30.6	5		25						SD
41-45	F	2	29.2	5	y	64					Dense omental and duodenal adhesions to the Hartmann’s pouch, fatty liver	SD
60-67	F	2	34.3	7		73						SD
54-57	F	2	30.6	7		108		Yes			Small bowel loops in RUQ, intra hepatic GB + floppy liver, Hartmans pouch adherent to CBD	D1
41-46	M	N/A	33.1	8		46					Sludge	SD
70-75	M	2	29.4	7		80		Yes				D1
56-58	F	2	33.6	5		30					Fatty liver	SD
50-55	F	2	30	5		60					Fatty liver, dense omental and duodenal adhesions to Hartmans pouch	D1
45-48	F	2	43.6	6		114		Yes			Omental adhesions, stone in Hartman's pouch	D1
20-30	F	2	39.4	5		72						SD	Day 2 - Pulmonary embolus
23-27	F	2	35.7	5		107						SD
20-30	F	2	35	5		61					Nil	SD
20-30	M	2	31.1	5		128					Omental adhesions	D1
60-65	M	2	28.9	5	Y	146		Yes			Omental adhesions	D1	readmission day 42
70-75	F	2	23	5		56			Stone spillage		Bile spillage requiring abx	D1
23-27	F	1	28.7	7		70					Nil	SD
55-59	F	2	34.9	5		120		Yes	Subtotal lap chole (difficult procedure with bile leak ++)	Laparoscopic washout		SD
55-59	M	2	30.6	5		54						SD
80-85	F	2	26	6		100				return to theatres for small bowel injury -resection		D1	Readmission day 2 - bowel perf
41-46	F	1	26	6	Y	58					Stone in fundus	SD
71-77	M	3	23.2	7		47				Grand Mal seizure		SD
54-56	F	1	24.5	9		45						SD
27-32	F	N/A	N/A	5		90						SD
25-30	F	N/A	29.8	5		64						SD
60-65	F	2	35.7	7	Y	150		Yes			?Fitz-Hugh Curtis, multiple adhesions	D2
50-55	F	3	28.1	6		120			Bile leak		Retrieval of small plastic unidentified object - DATIX completed.	D1
30-36	F	2	44.4	5		60						SD
50-55	F	2	54.1	5		75						SD
50-55	M	1	22.2	5		70						SD
55-59	F	2	35	5		80						D1	Day 6 post-op - vomiting/deranged LFTs. Had N MRCP
70-72	M	2	27.4	5		95			Bleeding controlled with diathermy			SD
60-67	F	2	21	5		43						D1
65-68	F	2	35	5		100			Difficult dissection			D1
65-67	M	2	28.2	5		80			Bile leak, bleeding controlled with diathermy			SD
55-59	F	2	24.3	9		160						SD
60-65	M	2	28.5	9		65						SD
60-65	F	2	32.6	6	Y	85						SD
50-55	F	2	27.4	5		90						SD
65-67	F	2	40.2	5		80			Stone spillage			D1
55-59	F	3	24.2	5		75						SD
55-59	M	3	28	6		100		Yes	Localised fundal perf (duodenal/omenta adhesions. V difficult dissection. Small cuff of fundus adherent to liver left behind		Impacted stone Hartmann's pouch/pyocele	D1
Second Cohort - COVID Recovery period
55-59	F	2	38.2	6		89					Empyema	D1
30-37	F	3	48	5		80						D1	Yes : 2/52 RUQ pain(Normal CT and bloods )		ESTC RV
50-57	F	2	24	6		34						SD
70-75	M	3	31.1	6		45					Thick wall GB	D3
60-65	F	2	25.7	5		30					Thick wall GB	SD
50-57	F	2	29.8	8	yes	25					Thick wall GB	SD
55-59	M	2	27	5		54					dense adhesions between omentum and GB , empyema and absess within then liver	D1
20-24	F	2	28.7	5		31						SD
55-59	M	2	31.7	8		70						SD
70-75	M	2	30	7		90						SD
27-32	F	3	41.7	6		56						D1
50-57	M	3	24	7		40						D6	Yes 3/7 post op admitted and pain CT normal
30-37	F	1	32.9	5		100						SD
30-37	F	2	40	5		128						D1
37-39	F	1	28.5	7		128				Previous drain in GB		D1
67-69	F	2	19	5		54						D4
56-59	F	1	24	9		40						D1
37-42	F	3	43.9	6		37					Thick wall	SD
70-75	F	3	46	6		52		Yes	Abandoned surgery due to adhesions and duo-GB fistula- cholecystectomy and drain			D6
76-79	F	2	28.3	7		29						SD	Yes 3/7 post op pkeuritic chest painCTPA: nad
34-38	F	2	25.5	9		50						D1
25-29	F	2	40	7		104						SD
58-63	F	2	26	6		170		Yes		Large abscess eroding into liver , empyema HP large stone IOC performed	18	D3
46-49	F	2	35.4	6		48					16	D1
69-72	F	2	30.9	9		46						SD
68-72	F	2	21	7		97						SD
63-69	F	2	28.7	5		67						SD
39-42	F	1	38	7		122						SD
60-64	F	2	36	6		76					14&16	SD
57-59	F	2	24	5		74						D1	Yes 2/52 post surg loin pain CT NAD
47-51	M	2	31	6		54						D1
28-30	F	2	30	6		117					16	D1
30-37	F	2	24	5		66						SD
17-21	F	1	37.1	6		47						SD
43-46	F	1	33.6	7		37						SD
49-53	F	3	35	6		84		Yes		GB-Duodenum fistula abandoned op	16	D2
75-77	M	2	23	6		97		Yes		Thick wall GB, adhesions DUo and GB perforation with abscess into the liver		D2
65-68	M	2	32	5		41						SD
39-42	M	2	32.7	6		73				Thick wall Gb	16	D1
44-49	F	2	24.3	8	yes	51						D1
61-66	M	2	44	8		127				Thickwall GB	16	SD
67-69	M	2	28	7		55						SD
30-37	F	2	42.6	5		39						SD
70-75	F	3	33	6		69				Thick wall GB		SD
39-42	F	3	47.6	5		93						D1
70-75	F	1	24	5		35						SD
43-46	F	2	31	6		48						D1
81-88	F	3	23	6		80	Yes	Yes		Bleeding return to theatres :3b		D13
60-64	M	1	24.8	5		90						SD
75-77	M	2	23.7	7		90						SD
61-66	F	3	38.4	5		51						SD
81-88	M	3	32	6		70		Yes	Subtotal chol done			D1
81-88	M	3	25.7	8	Yes	65						D1
SPSS		CODING NUMBERS		BELOW
M:3				BC:5	Y:10			Y:12	Mucocele:14
F:4				AC:6	N:11			N:13	empyema:15
				GS-P:7					thick wall:16
				CBD-ST:8					failed surg:17
				Polyps:9					abscess:18
