# Supplementary material for: The impact of the COVID-19 pandemic on elective laparoscopic cholecystectomy: A retrospective Cohort study
Source: Front Surg. 2022 Dec 7;9:990533. doi: 10.3389/fsurg.2022.990533 (PMC9768355; doi:10.3389/fsurg.2022.990533)
Supplement: Supplementary file 2 [file Table2.xlsx]

## Sheet: File 1 Waiting Times to surgery
Pre-COVID	1			Title : Waiting times to Surgery
Pre-COVID	1			Legend : Column A :Pre-COVID - First cohort prior to COVID and recovery phase cohort, Column B : the waiting Time in months
Pre-COVID	1
Pre-COVID	4
Pre-COVID	3
Pre-COVID	3
Pre-COVID	3
Pre-COVID	2
Pre-COVID	4
Pre-COVID	1
Pre-COVID	2
Pre-COVID	6
Pre-COVID	3
Pre-COVID	3
Pre-COVID	1
Pre-COVID	6
Pre-COVID	3
Pre-COVID	3
Pre-COVID	4
Pre-COVID	5
Pre-COVID	1
Pre-COVID	5
Pre-COVID	3
Pre-COVID	3
Pre-COVID	3
Pre-COVID	2
Pre-COVID	4
Pre-COVID	1
Pre-COVID	2
Pre-COVID	4
Pre-COVID	3
Pre-COVID	5
Pre-COVID	5
Pre-COVID	3
Pre-COVID	2
Pre-COVID	2
Pre-COVID	1
Pre-COVID	2
Pre-COVID	5
Pre-COVID	5
Pre-COVID	1
Pre-COVID	2
Pre-COVID	2
Pre-COVID	2
Pre-COVID	2
Pre-COVID	2
Pre-COVID	1
Pre-COVID	2
Pre-COVID	5
Pre-COVID	2
Pre-COVID	1
Pre-COVID	2
Pre-COVID	5
Pre-COVID	2
Pre-COVID	2
Pre-COVID	1
Pre-COVID	1
Pre-COVID	3
Pre-COVID	2
Pre-COVID	2
Pre-COVID	4
Pre-COVID	2
Pre-COVID	1
Pre-COVID	5
Pre-COVID	4
Pre-COVID	3
Pre-COVID	4
Pre-COVID	2
Pre-COVID	1
Pre-COVID	2
Pre-COVID	5
Pre-COVID	2
Pre-COVID	2
Pre-COVID	2
Pre-COVID	3
Pre-COVID	3
Pre-COVID	1
Pre-COVID	1
Pre-COVID	5
Pre-COVID	3
Pre-COVID	2
Pre-COVID	5
Pre-COVID	6
Pre-COVID	2
Pre-COVID	2
Pre-COVID	1
Pre-COVID	1
Pre-COVID	3
Pre-COVID	3
Pre-COVID	2
Pre-COVID	3
Pre-COVID	2
Pre-COVID	3
Pre-COVID	4
Pre-COVID	6
Pre-COVID	4
Pre-COVID	3
Pre-COVID	3
Pre-COVID	1
Pre-COVID	2
Pre-COVID	2
Pre-COVID	4
Pre-COVID	3
Pre-COVID	2
Pre-COVID	2
Pre-COVID	2
Recovery	1
Recovery	1
Recovery	2
Recovery	4
Recovery	3
Recovery	6
Recovery	4
Recovery	3
Recovery	1
Recovery	2
Recovery	2
Recovery	1
Recovery	1
Recovery	11
Recovery	8
Recovery	6
Recovery	6
Recovery	6
Recovery	6
Recovery	3
Recovery	1
Recovery	6
Recovery	6
Recovery	7
Recovery	5
Recovery	5
Recovery	6
Recovery	2
Recovery	7
Recovery	8
Recovery	1
Recovery	3
Recovery	1
Recovery	3
Recovery	1
Recovery	8
Recovery	17
Recovery	3
Recovery	5
Recovery	10
Recovery	6
Recovery	6
Recovery	2
Recovery	7
Recovery	8
Recovery	1
Recovery	4
Recovery	16
Recovery	4
Recovery	2
Recovery	13
Recovery	7
Recovery	7
